# Supplementary material for: CHD-associated enhancers shape human cardiomyocyte lineage commitment
Source: eLife. 2023 Apr 25;12:e86206. doi: 10.7554/eLife.86206 (PMC10156167; doi:10.7554/eLife.86206)
Supplement: Figure 5—source data 7. [file elife-86206-fig5-data7.zip]

Archive with 2 entries (2 files):
- Figure 5 - source data 7.tif
- __MACOSX/._Figure 5 - source data 7.tif
