# Supplementary material for: CHD-associated enhancers shape human cardiomyocyte lineage commitment
Source: eLife. 2023 Apr 25;12:e86206. doi: 10.7554/eLife.86206 (PMC10156167; doi:10.7554/eLife.86206)
Supplement: Figure 6—source data 1. [file elife-86206-fig6-data1.zip]

Archive with 2 entries (2 files):
- Figure 6 - source data 1.tif
- __MACOSX/._Figure 6 - source data 1.tif
